# Supplementary material for: Genetic Characterization and Pathogenesis of Highly Pathogenic Avian Influenza Virus A (H5N1) Isolated in Egypt During 2021–2023
Source: Viruses. 2025 Oct 13;17(10):1370. doi: 10.3390/v17101370 (PMC12568289; doi:10.3390/v17101370)
Supplement: Supplementary file 1 [file viruses-17-01370-s001.zip]

Archive with 4 entries (3 files):
- viruses-3898873-supplementary/
- viruses-3898873-supplementary/Figure S1.pdf
- viruses-3898873-supplementary/Table S1.pdf
- viruses-3898873-supplementary/Table S2.pdf
